# Supplementary material for: Microstructure and Optical Properties of Nanostructural Thin Films Fabricated through Oxidation of Au–Sn Intermetallic Compounds
Source: Materials (Basel). 2021 Jul 19;14(14):4034. doi: 10.3390/ma14144034 (PMC8307610; doi:10.3390/ma14144034)
Supplement: Supplementary file 1 [file materials-14-04034-s001.zip]

Archive with 1 entries (1 files):
- materials-1285470-supplementary.pdf
